# Supplementary material for: Analysis of Fast Fluorescence Kinetics of a Single Cyanobacterium Trapped in an Optical Microcavity
Source: Plants (Basel). 2023 Jan 30;12(3):607. doi: 10.3390/plants12030607 (PMC9919002; doi:10.3390/plants12030607)
Supplement: Supplementary file 1 [file plants-12-00607-s001.zip]

Archive with 1 entries (1 files):
- plants-2054560-supplementary.pdf
